# Supplementary material for: Inequalities in population health loss by multiple deprivation: COVID-19 and pre-pandemic all-cause disability-adjusted life years (DALYs) in Scotland
Source: Int J Equity Health. 2021 Sep 26;20:214. doi: 10.1186/s12939-021-01547-7 (PMC8474788; doi:10.1186/s12939-021-01547-7)
Supplement: Supplementary file 1 — Additional file 1. [file 12939_2021_1547_MOESM1_ESM.xlsx]

## Sheet: Data
Year	Cause	Measure	Limit	Area	Rate per 100,000 population	Number
2020	COVID-19	Disability-adjusted life years	Lower limit	Area deprivation quintile 1 [Most deprived]	2748.36	29158.5
2020	COVID-19	Disability-adjusted life years	Lower limit	Area deprivation quintile 2	2110.54	22391.2
2020	COVID-19	Disability-adjusted life years	Lower limit	Area deprivation quintile 3	1610.34	17362.6
2020	COVID-19	Disability-adjusted life years	Lower limit	Area deprivation quintile 4	1385.14	15685.6
2020	COVID-19	Disability-adjusted life years	Lower limit	Area deprivation quintile 5 [Least deprived]	1054.19	11920.9
2020	COVID-19	Disability-adjusted life years	Lower limit	Scotland	1766.68	96518.8
2020	COVID-19	Disability-adjusted life years	Upper limit	Area deprivation quintile 1 [Most deprived]	3067.05	32539.5
2020	COVID-19	Disability-adjusted life years	Upper limit	Area deprivation quintile 2	2386.78	25321.9
2020	COVID-19	Disability-adjusted life years	Upper limit	Area deprivation quintile 3	1804.16	19452.4
2020	COVID-19	Disability-adjusted life years	Upper limit	Area deprivation quintile 4	1543.91	17483.7
2020	COVID-19	Disability-adjusted life years	Upper limit	Area deprivation quintile 5 [Least deprived]	1189.01	13445.5
2020	COVID-19	Disability-adjusted life years	Upper limit	Scotland	1981.28	108243
2018	All-causes	Disability-adjusted life years	Main estimate	Area deprivation quintile 1 [Most deprived]	42078.6	456363
2018	All-causes	Disability-adjusted life years	Main estimate	Area deprivation quintile 2	36287.4	393299
2018	All-causes	Disability-adjusted life years	Main estimate	Area deprivation quintile 3	31463.9	342384
2018	All-causes	Disability-adjusted life years	Main estimate	Area deprivation quintile 4	25115	274916
2018	All-causes	Disability-adjusted life years	Main estimate	Area deprivation quintile 5 [Least deprived]	21411.7	232723
2018	All-causes	Disability-adjusted life years	Main estimate	Scotland	31255.1	1.69969e+06
